# Supplementary material for: A Self-Powered and Highly Sensitive Flexible Contact-Pressure Sensor for Dynamic Sensing Based on Graphene-Enhanced Hydrogel
Source: Nanomaterials (Basel). 2026 Apr 10;16(8):453. doi: 10.3390/nano16080453 (PMC13119002; doi:10.3390/nano16080453)
Supplement: Supplementary file 1 [file nanomaterials-16-00453-s001.zip]

Archive with 1 entries (1 files):
- nanomaterials-4234222-supplementary.pdf
